# Supplementary material for: 4-Methoxypicolinic Acid N-Oxide: One of the Shortest Hydrogen Bonds Known Characterized by Neutron Diffraction, Inelastic Neutron Scattering, Infrared Spectroscopy, and Periodic DFT Calculations
Source: ACS Omega. 2024 Aug 29;9(36):38116–25. doi: 10.1021/acsomega.4c05344 (PMC11391546; doi:10.1021/acsomega.4c05344)
Supplement: Supplementary file 2 — ao4c05344_si_002.cif [file ao4c05344_si_002.cif]

 
data_mpaz_xl_final 
 
_publ_contact_author_name         'J. Eckert'

_publ_contact_author_email        'juergen.eckert@ttu.edu'      

_chemical_name_systematic         
; 
 4-methoxy picolinic acid N-oxide 
; 
_chemical_name_common             'MPANO'
_chemical_formula_moiety     
 'C7 H7 N O4' 
_chemical_formula_sum 
 'C7 H7 N O4' 
_chemical_formula_weight          169.14 
 
loop_
 _atom_type_symbol
 _atom_type_description
 _atom_type_scat_dispersion_real
 _atom_type_scat_dispersion_imag
 _atom_type_scat_source
 'C'  'C'   0.64840   0.0000
 'Neutron Scattering Lengths, Neutron Data Booklet, 1.1-1 ILL, 2002.'
 'H'  'H'  -0.37390   0.0000
 'Neutron Scattering Lengths, Neutron Data Booklet, 1.1-1 ILL, 2002.'
 'N'  'N'   0.93600   0.0000
 'Neutron Scattering Lengths, Neutron Data Booklet, 1.1-1 ILL, 2002.'
 'O'  'O'   0.58050   0.0000
 'Neutron Scattering Lengths, Neutron Data Booklet, 1.1-1 ILL, 2002.'
 
_symmetry_cell_setting            'triclinic' 
_symmetry_space_group_name_H-M    'P-1' 
 
loop_ 
 _symmetry_equiv_pos_as_xyz 
 'x, y, z' 
 '-x, -y, -z' 
 
_cell_length_a                    6.6248(4) 
_cell_length_b                    7.6188(4) 
_cell_length_c                    8.1038(4) 
_cell_angle_alpha                 94.184(3) 
_cell_angle_beta                  109.042(3) 
_cell_angle_gamma                 111.464(3) 
_cell_volume                      351.12(3) 
_cell_formula_units_Z             2 
_cell_measurement_temperature     20(2) 
_cell_measurement_reflns_used     25   
_cell_measurement_theta_min       5.4
_cell_measurement_theta_max       38.2 
 
_exptl_crystal_description        'prismatic' 
_exptl_crystal_colour             'colourless' 
_exptl_crystal_size_max           3.0 
_exptl_crystal_size_mid           1.6 
_exptl_crystal_size_min           1.1 
_exptl_crystal_density_meas       ? 
_exptl_crystal_density_diffrn     1.600 
_exptl_crystal_density_method     'not measured' 
_exptl_crystal_F_000              106 
_exptl_absorpt_coefficient_mu     0.173
_exptl_absorpt_correction_type    'none' 
_exptl_absorpt_correction_T_min   ? 
_exptl_absorpt_correction_T_max   ?
_exptl_absorpt_process_details    ?
 
_exptl_special_details            
; 
 Crystal mounted on a Displex cryorefrigerator on D19 position-sensitive 
 detectors. Reflections were measured to pre-set monitor counts.
 Data collection in normal-beam  geometry.  
 Typical omega scans:80 deg. 
; 
 
_diffrn_ambient_temperature       20(2) 
_diffrn_radiation_wavelength      0.84040 
_diffrn_radiation_type            neutron 
_diffrn_radiation_source          'ILL High Flux Reactor, hot source'
_diffrn_radiation_monochromator   'Cu (220)'
_diffrn_measurement_device_type   'D9 diffractometer' 
_diffrn_measurement_method        'omega step-scans' 
_diffrn_detector_area_resol_mean  0.5

_diffrn_standards_number          4 
 
_diffrn_standards_interval_count  150

_diffrn_reflns_number             2794 
_diffrn_reflns_av_R_equivalents   0.0112 
_diffrn_reflns_av_sigmaI/netI     0.0261 
_diffrn_reflns_limit_h_min        -10 
_diffrn_reflns_limit_h_max        2 
_diffrn_reflns_limit_k_min        -10 
_diffrn_reflns_limit_k_max        11 
_diffrn_reflns_limit_l_min        -10 
_diffrn_reflns_limit_l_max        12 
_diffrn_reflns_theta_min          4.20 
_diffrn_reflns_theta_max          40.01 
_reflns_number_total              2476 
_reflns_number_gt                 2264 
_reflns_threshold_expression      >2sigma(I) 
_diffrn_standards_decay_%         ? 
 
_computing_data_collection       'ILL HKLGEN, MAD'
_computing_cell_refinement       'ILL RAFD9'
_computing_data_reduction        'ILL RACER'
_computing_structure_refinement  'SHELXL-2018/3 (Sheldrick, 2018)'
_computing_molecular_graphics     
;     
 ORTEP for Windows v1.074 (L.J. Farrugia, J. Appl. Crystallogr. 1997, 30, 565)
 Mercury 2023.2.0 (Build 382240), CCDC, 2023, Cambridge
;
_computing_publication_material 
; 
 'WinGX v2021.3 (L.J. Farrugia, J. Appl. Crystallogr. 1999,32, 837)'
; 
_refine_special_details 
; 
 Refinement of F^2^ against ALL reflections. The weighted R-factor wR and 
 goodness of fit S are based on F^2^, conventional R-factors R are based 
 on F, with F set to zero for negative F^2^. The threshold expression of 
 F^2^ > 2sigma(F^2^) is used only for calculating R-factors(gt) etc. and is 
 not relevant to the choice of reflections for refinement.  R-factors based 
 on F^2^ are statistically about twice as large as those based on F, and R- 
 factors based on ALL data will be even larger. 
; 
 
_refine_ls_structure_factor_coef  Fsqd  
_refine_ls_matrix_type            full 
_refine_ls_weighting_scheme       calc
_refine_ls_weighting_details 
 'calc w=1/[\s^2^(Fo^2^)+(0.0338P)^2^+1.4172P] where P=(Fo^2^+2Fc^2^)/3' 
_atom_sites_solution_primary      direct 
_atom_sites_solution_secondary    difmap 
_atom_sites_solution_hydrogens    difmap 
_refine_ls_hydrogen_treatment     refall 
_refine_ls_extinction_method      SHELXL 
_refine_ls_extinction_coef        0.027(2) 
_refine_ls_extinction_expression 
 'Fc^*^=kFc[1+0.001xFc^2^\l^3^/sin(2\q)]^-1/4^' 
_refine_ls_number_reflns          2476 
_refine_ls_number_parameters      173 
_refine_ls_number_restraints      0 
_refine_ls_R_factor_all           0.0452 
_refine_ls_R_factor_gt            0.0395 
_refine_ls_wR_factor_ref          0.0881 
_refine_ls_wR_factor_gt           0.0855 
_refine_ls_goodness_of_fit_ref    1.186 
_refine_ls_restrained_S_all       1.186 
_refine_ls_shift/su_max           0.001 
_refine_ls_shift/su_mean          0.000 
 
loop_ 
 _atom_site_label 
 _atom_site_type_symbol 
 _atom_site_fract_x 
 _atom_site_fract_y 
 _atom_site_fract_z 
 _atom_site_U_iso_or_equiv 
 _atom_site_adp_type 
 _atom_site_occupancy 
 _atom_site_calc_flag 
 _atom_site_refinement_flags 
 _atom_site_disorder_assembly 
 _atom_site_disorder_group 
O1 O 0.05164(16) 0.09713(13) -0.25301(12) 0.00791(16) Uani 1 d . . . 
O2 O 0.10039(16) 0.23165(13) 0.04221(12) 0.00810(16) Uani 1 d . . . 
H2 H 0.0609(3) 0.1381(3) -0.0950(3) 0.0210(3) Uani 1 d . . . 
O3 O 0.26239(16) 0.55239(13) 0.14146(12) 0.00779(15) Uani 1 d . . . 
O4 O 0.41786(16) 0.80892(13) -0.39038(12) 0.00798(16) Uani 1 d . . . 
N1 N 0.14300(9) 0.27694(8) -0.28053(7) 0.00619(11) Uani 1 d . . . 
C2 C 0.21195(13) 0.43446(11) -0.15221(10) 0.00541(13) Uani 1 d . . . 
C3 C 0.30571(13) 0.61827(11) -0.18307(10) 0.00611(13) Uani 1 d . . . 
H3 H 0.3565(4) 0.7386(3) -0.0755(3) 0.0211(3) Uani 1 d . . . 
C4 C 0.32998(13) 0.64017(11) -0.34597(10) 0.00584(13) Uani 1 d . . . 
C5 C 0.25553(13) 0.47364(11) -0.47588(10) 0.00649(14) Uani 1 d . . . 
H5 H 0.2665(4) 0.4864(3) -0.6058(2) 0.0202(3) Uani 1 d . . . 
C6 C 0.16390(13) 0.29422(11) -0.44000(10) 0.00667(13) Uani 1 d . . . 
H6 H 0.1021(4) 0.1585(3) -0.5337(3) 0.0214(3) Uani 1 d . . . 
C7 C 0.19095(13) 0.40837(11) 0.02586(10) 0.00601(14) Uani 1 d . . . 
C8 C 0.50232(15) 0.98323(12) -0.25925(11) 0.00923(15) Uani 1 d . . . 
H8A H 0.3576(4) 0.9926(3) -0.2268(3) 0.0264(4) Uani 1 d . . . 
H8B H 0.5709(5) 1.1009(3) -0.3204(3) 0.0281(4) Uani 1 d . . . 
H8C H 0.6422(4) 0.9875(3) -0.1396(3) 0.0270(4) Uani 1 d . . . 
 
loop_ 
 _atom_site_aniso_label 
 _atom_site_aniso_U_11 
 _atom_site_aniso_U_22 
 _atom_site_aniso_U_33 
 _atom_site_aniso_U_23 
 _atom_site_aniso_U_13 
 _atom_site_aniso_U_12 
O1 0.0111(4) 0.0048(4) 0.0077(4) 0.0015(3) 0.0046(3) 0.0023(3) 
O2 0.0108(4) 0.0062(4) 0.0074(4) 0.0030(3) 0.0046(3) 0.0024(3) 
H2 0.0226(8) 0.0151(8) 0.0250(9) 0.0077(7) 0.0101(7) 0.0059(6) 
O3 0.0114(3) 0.0054(3) 0.0052(3) 0.0003(3) 0.0031(3) 0.0023(3) 
O4 0.0114(4) 0.0051(4) 0.0071(3) 0.0019(3) 0.0047(3) 0.0018(3) 
N1 0.0081(2) 0.0047(2) 0.0056(2) 0.00144(16) 0.00314(17) 0.00187(17) 
C2 0.0073(3) 0.0039(3) 0.0050(3) 0.0015(2) 0.0028(2) 0.0019(2) 
C3 0.0080(3) 0.0039(3) 0.0057(3) 0.0014(2) 0.0030(2) 0.0014(2) 
H3 0.0312(9) 0.0126(7) 0.0171(8) -0.0004(6) 0.0095(7) 0.0069(6) 
C4 0.0072(3) 0.0046(3) 0.0049(3) 0.0013(2) 0.0023(2) 0.0016(2) 
C5 0.0085(3) 0.0054(3) 0.0053(3) 0.0009(2) 0.0032(2) 0.0020(2) 
H5 0.0286(9) 0.0203(8) 0.0123(7) 0.0053(6) 0.0109(6) 0.0078(7) 
C6 0.0089(3) 0.0047(3) 0.0056(3) 0.0006(2) 0.0030(2) 0.0018(2) 
H6 0.0319(9) 0.0125(7) 0.0169(8) -0.0018(6) 0.0103(7) 0.0062(6) 
C7 0.0083(3) 0.0055(3) 0.0043(3) 0.0013(2) 0.0023(2) 0.0029(2) 
C8 0.0114(3) 0.0060(3) 0.0096(3) 0.0022(3) 0.0041(3) 0.0026(2) 
H8A 0.0242(9) 0.0246(9) 0.0323(10) 0.0003(8) 0.0137(8) 0.0105(7) 
H8B 0.0415(12) 0.0143(8) 0.0276(10) 0.0084(7) 0.0181(9) 0.0053(8) 
H8C 0.0253(9) 0.0252(9) 0.0204(9) 0.0007(7) -0.0014(7) 0.0096(7) 
 
_geom_special_details 
; 
 All esds (except the esd in the dihedral angle between two l.s. planes) 
 are estimated using the full covariance matrix.  The cell esds are taken 
 into account individually in the estimation of esds in distances, angles 
 and torsion angles; correlations between esds in cell parameters are only 
 used when they are defined by crystal symmetry.  An approximate (isotropic) 
 treatment of cell esds is used for estimating esds involving l.s. planes. 
; 
 
loop_ 
 _geom_bond_atom_site_label_1 
 _geom_bond_atom_site_label_2 
 _geom_bond_distance 
 _geom_bond_site_symmetry_2 
 _geom_bond_publ_flag 
O1 N1 1.3486(10) . ? 
O1 H2 1.271(2) . ? 
O2 C7 1.2950(11) . ? 
O2 H2 1.171(2) . ? 
O3 C7 1.2192(12) . ? 
O4 C4 1.3334(11) . ? 
O4 C8 1.4382(12) . ? 
N1 C6 1.3546(9) . ? 
N1 C2 1.3553(9) . ? 
C2 C3 1.3876(10) . ? 
C2 C7 1.5145(10) . ? 
C3 C4 1.3955(10) . ? 
C3 H3 1.086(2) . ? 
C4 C5 1.4034(11) . ? 
C5 C6 1.3739(10) . ? 
C5 H5 1.0876(19) . ? 
C6 H6 1.089(2) . ? 
C8 H8A 1.098(2) . ? 
C8 H8B 1.081(2) . ? 
C8 H8C 1.089(2) . ? 
 
loop_ 
 _geom_angle_atom_site_label_1 
 _geom_angle_atom_site_label_2 
 _geom_angle_atom_site_label_3 
 _geom_angle 
 _geom_angle_site_symmetry_1 
 _geom_angle_site_symmetry_3 
 _geom_angle_publ_flag 
N1 O1 H2 99.80(11) . . ? 
C7 O2 H2 104.32(11) . . ? 
C4 O4 C8 118.11(8) . . ? 
O1 N1 C6 117.74(6) . . ? 
O1 N1 C2 120.85(6) . . ? 
C6 N1 C2 121.41(6) . . ? 
N1 C2 C3 119.98(7) . . ? 
N1 C2 C7 119.59(6) . . ? 
C3 C2 C7 120.42(7) . . ? 
C2 C3 C4 119.79(7) . . ? 
C2 C3 H3 116.53(13) . . ? 
C4 C3 H3 123.68(13) . . ? 
O4 C4 C3 125.10(7) . . ? 
O4 C4 C5 116.32(7) . . ? 
C3 C4 C5 118.58(7) . . ? 
C6 C5 C4 119.84(7) . . ? 
C6 C5 H5 120.01(13) . . ? 
C4 C5 H5 120.13(13) . . ? 
N1 C6 C5 120.41(7) . . ? 
N1 C6 H6 115.35(13) . . ? 
C5 C6 H6 124.24(13) . . ? 
O3 C7 O2 125.59(8) . . ? 
O3 C7 C2 118.32(7) . . ? 
O2 C7 C2 116.08(7) . . ? 
O4 C8 H8A 110.10(14) . . ? 
O4 C8 H8B 105.86(14) . . ? 
H8A C8 H8B 110.1(2) . . ? 
O4 C8 H8C 110.18(14) . . ? 
H8A C8 H8C 110.9(2) . . ? 
H8B C8 H8C 109.6(2) . . ? 
 
loop_ 
 _geom_torsion_atom_site_label_1 
 _geom_torsion_atom_site_label_2 
 _geom_torsion_atom_site_label_3 
 _geom_torsion_atom_site_label_4 
 _geom_torsion 
 _geom_torsion_site_symmetry_1 
 _geom_torsion_site_symmetry_2 
 _geom_torsion_site_symmetry_3 
 _geom_torsion_site_symmetry_4 
 _geom_torsion_publ_flag 
O1 N1 C2 C3 179.95(7) . . . . ? 
C6 N1 C2 C3 0.17(10) . . . . ? 
O1 N1 C2 C7 1.31(10) . . . . ? 
C6 N1 C2 C7 -178.47(6) . . . . ? 
N1 C2 C3 C4 -0.40(11) . . . . ? 
C7 C2 C3 C4 178.23(7) . . . . ? 
C8 O4 C4 C3 2.26(13) . . . . ? 
C8 O4 C4 C5 -178.28(7) . . . . ? 
C2 C3 C4 O4 -179.85(8) . . . . ? 
C2 C3 C4 C5 0.71(11) . . . . ? 
O4 C4 C5 C6 179.71(8) . . . . ? 
C3 C4 C5 C6 -0.80(11) . . . . ? 
O1 N1 C6 C5 179.95(7) . . . . ? 
C2 N1 C6 C5 -0.26(10) . . . . ? 
C4 C5 C6 N1 0.58(11) . . . . ? 
N1 C2 C7 O3 177.26(7) . . . . ? 
C3 C2 C7 O3 -1.37(11) . . . . ? 
N1 C2 C7 O2 -1.68(11) . . . . ? 
C3 C2 C7 O2 179.69(7) . . . . ? 
 
_diffrn_measured_fraction_theta_max    0.938 
_diffrn_reflns_theta_full              40.01 
_diffrn_measured_fraction_theta_full   0.938 
_refine_diff_density_max    0.768 
_refine_diff_density_min   -0.844 
_refine_diff_density_rms    0.177 
